# Supplementary material for: An amber obligate active site-directed ligand evolution technique for phage display
Source: Nat Commun. 2020 Mar 13;11:1392. doi: 10.1038/s41467-020-15057-7 (PMC7070036; doi:10.1038/s41467-020-15057-7)
Supplement: Supplementary file 9 — Source Data [file 41467_2020_15057_MOESM9_ESM.xlsx]

## Sheet: Fig. 4
Fig 4c			Phage Yields (CFU/mL)							Fig. 4e
	1		2		3		4				5		6
Trial	no ncAA	ncAA	no ncAA	ncAA	no ncAA	ncAA	no ncAA	ncAA		Trial	no ncAA	ncAA	no ncAA	ncAA
1	300000000	27000000000	300000000	40000000000	200000000	400000000000	300000000	40000000000		1	1100000000	70000000000	20000000	3000000000
2	8000000000	170000000000	9000000000	210000000000	1500000000	40000000000	380000000	40000000000		2	20000000	6000000000
3	80000000	8000000000	30000000	2000000000	1000000000	30000000000	1600000000	220000000000		3	300000000	32000000000
										4	200000000	70000000000

## Sheet: Fig. 5
	S2P03-tBu				S2P04-tBu				S2P04-5-tBu				Ac-S2P04-5-tBu				S2P07-tBu				S2P04-5-Abu-tBu				TB			%Activity = (Activity/Activity w/o inhibitor)*100
Concentration (µM)	Trial 1	Trial 2		Concentration (µM)	Trial 1	Trial 2		Concentration (µM)	Trial 1	Trial 2		Concentration (µM)	Trial 1	Trial 2		Concentration (µM)	Trial 1	Trial 2		Concentration (µM)	Trial 1	Trial 2		Concentration (µM)	Trial 1	Trial 2
50	2.8758	-0.3176		50	0.5349	1.0081		50	1.1938	0.8865		50	-0.7428	1.396		50	0.4825	-0.01509		50	1.5005	1.1019		100	-5.57282	-9.82097
10				10				10				10				10				10				50	-6.64362	-4.55138
4	-0.1595	1.9208		4	2.6291	3.5157		4	-0.2382	0.3719		4	3.7794	3.4595		4	0.3859	2.3975		4	3.9546	3.2715		10	6.05449	11.4809
2	1.2847	2.2764		2	3.4226	4.4288		2	4.9977	6.0395		2	3.0894	4.8945		2	4.9293	4.4406		2	4.6644	4.1695		4	40.5842	42.8707
1	1.6503	4.1115		1	3.5427	4.6849		1	6.2372	6.7307		1	5.3924	6.0395		1	6.7065	5.6905		1	6.612	4.9054		1	80.3139	81.929
0.5	2.6542	5.9955		0.5	5.6544	6.5384		0.5	8.8616	9.5933		0.5	12.462	12.664		0.5	9.4511	9.1144		0.5	10.013	11.559		0.5	112.314	98.9568
0.16	14	17.994		0.16	25.575	29.33		0.16	41.081	49.92		0.16	56.502	67.814		0.16	43.756	30.317		0.16	43.968	28.057		0.16	103.69	100.431
0.032	83.45	92.999		0.032	77.232	83.831		0.032	87.191	96.038		0.032	89.734	105.63		0.032	87.52	67.907		0.032	79.071	55.539
0.0064	98.42	108.62		0.0064	85.918	94.59		0.0064	101.25	119.97		0.0064	104.16	111.5		0.0064	98.946	68.389		0.0064	97.908	63.307
	S2P03-tMyK				S2P04-tMyK				S2P04 (Abu)-tMyK				TM
Concentration (nM)	Trial 1	Trial 2		Concentration (nM)	Trial 1	Trial 2		Concentration (nM)	Trial 1	Trial 2		Concentration (nM)	Trial 1	Trial 2	Trial 3	Trial 4
954.198	11.9872	2.23233		955.11	-1.08856	1.08856		943.663	6.07356	14.5226		1000	5.56371	5.08291
477.099	3.15089	-3.15089		477.555	22.6778	8.74968		471.832	2.29185	-2.29185		500	1.57466	-2.11047	0.535815
238.55	6.0513	-5.6089		238.777	11.1429	23.4901		235.916	2.56394	11.5055		250	12.4331	20.6592
119.275	17.1147	5.44903		119.389	-8.91193	18.1564		117.958	20.6896	15.5064		125	22.5127	19.1421
59.6374	20.5781	1.66727		59.6944	10.9625	20.9299		58.979	27.6935	13.9723		62.5	60.1664	43.9326
29.8187	-8.01936	10.2789		29.8472	26.7957	8.73998		29.4895	28.3106	7.85951		31.25	58.4957	100.001	62.9551	48.3793
14.9094	40.8355	45.2416		14.9236	48.6419	27.9749		14.7447	70.5648	50.6621		15.625	83.288	84.6885
7.45468	52.8299	73.9018		7.4618	77.7825	66.6253		7.37237	106.229	65.8212		7.8125	82.8428	60.4593	105.944	110.889
3.72734	96.5924	82.1027		3.7309	78.4292	108.338		3.68618	92.2688	86.7202		3.90625	101.659	86.3725	107.923
1.86367	99.6674	95.1685		1.86545	87.5221	108.94		1.84309	92.6657	107.334		1.95312	90.6864	86.75
0.931834	113.937	81.1704		0.932724	97.9472	100.382		0.921546	84.3522	83.3137		0.976562	72.3942	83.3212	86.8904	88.3827
0.465917	101.939	98.0615		0.466362	95.2678	104.732		0.460773	83.296	75.1766		0.488281	101.039	98.9615

## Sheet: Fig. 6a
		S2P03-BuK					S2P03-K			FP Measurements are in mP units
[Sirt2] (nM)	Trial 1	Trial 2	Trial 3		[Sirt2] (nM)	Trial 1	Trial 2	Trial 3
2000	239	239	260		5025	43	50	48
1000	226	232	243		2010	39	43	42
500	217	216	230		1005	37	36	38
125	177	178	200		502.5	37	41	33
62.5	145	139	166		251.25	36	37	34
31.25	110	105	132		125.625	39	33	36
15.625	83	83	86		62.8125	41	40	34
7.8125	63	63	60		31.4062	42	36	39
3.90625	55	49	38		15.7031	31	34	34
1.95312	46	42	31		7.85156	38	36	38
0.976563	41	37	22		3.92578	36	32	34
					1.96289	36	34	38

## Sheet: Fig. 6b
S2P04-tBuK	SIRT1		SIRT2		SIRT3			TB	SIRT1	SIRT1	SIRT2	SIRT2	SIRT3	SIRT3		Normalized Activity values
Concentration (µM)								Concentration (µM)					0	0		100 = Activity w/o inhibitor
100					0	0		150	0	0	0	0	78.0748	103.011		0 = Activity of highest inhibitor *TB for SIRT3 showed no inhibiton
50	0	0	0	0	9.72462	13.6892		100	-5.5859	4.77733	-5.57282	-9.82097	79.8758	94.4825
25					29.6362	33.1944		50	-8.706	7.74625	-6.64362	-4.55138
10					59.811	64.4984		10	55.8698	47.9373	6.05449	11.4809	92.3643	86.5121
4	-2.71859	2.20342	2.32549	2.60344	82.4306	86.3503		4	75.023	79.3816	40.5842	42.8707	93.9275	103.34
2	2.97194	5.82918	3.20663	3.55143	102.962	94.0699		1	99.0158	96.0838	80.3139	81.929	91.1973	90.3965
1	6.61297	13.3706	3.33999	3.81732	96.1538	94.8375		0.5	98.8807	88.1243	112.314	98.9568	90.5544	93.6022
0.5	26.2213	30.2442	5.68492	5.74166	98.2166	115.619		0.16	107.013	102.251	103.69	100.431	90.1537	101.929
0.16	61.7773	72.0854	27.8056	29.4043
0.032	87.4562	96.8961	85.1678	85.9882
0.0064	92.7537	96.0229	94.8131	97.1584

## Sheet: Fig. 6c
	S2P03-tMyK				S2P04-tMyK				S2P04 (Abu)-tMyK				TM				%Activity = (Activity/Activity w/o inhibitor)*100
Concentration (nM)	Trial 1	Trial 2		Concentration (nM)	Trial 1	Trial 2		Concentration (nM)	Trial 1	Trial 2		Concentration (nM)	Trial 1	Trial 2	Trial 3	Trial 4
954.198	11.9872	2.23233		955.11	-1.08856	1.08856		943.663	6.07356	14.5226		1000	5.56371	5.08291
477.099	3.15089	-3.15089		477.555	22.6778	8.74968		471.832	2.29185	-2.29185		500	1.57466	-2.11047	0.535815
238.55	6.0513	-5.6089		238.777	11.1429	23.4901		235.916	2.56394	11.5055		250	12.4331	20.6592
119.275	17.1147	5.44903		119.389	-8.91193	18.1564		117.958	20.6896	15.5064		125	22.5127	19.1421
59.6374	20.5781	1.66727		59.6944	10.9625	20.9299		58.979	27.6935	13.9723		62.5	60.1664	43.9326
29.8187	-8.01936	10.2789		29.8472	26.7957	8.73998		29.4895	28.3106	7.85951		31.25	58.4957	100.001	62.9551	48.3793
14.9094	40.8355	45.2416		14.9236	48.6419	27.9749		14.7447	70.5648	50.6621		15.625	83.288	84.6885
7.45468	52.8299	73.9018		7.4618	77.7825	66.6253		7.37237	106.229	65.8212		7.8125	82.8428	60.4593	105.944	110.889
3.72734	96.5924	82.1027		3.7309	78.4292	108.338		3.68618	92.2688	86.7202		3.90625	101.659	86.3725	107.923
1.86367	99.6674	95.1685		1.86545	87.5221	108.94		1.84309	92.6657	107.334		1.95312	90.6864	86.75
0.931834	113.937	81.1704		0.932724	97.9472	100.382		0.921546	84.3522	83.3137		0.976562	72.3942	83.3212	86.8904	88.3827
0.465917	101.939	98.0615		0.466362	95.2678	104.732		0.460773	83.296	75.1766		0.488281	101.039	98.9615

## Sheet: Suppl. Fig. 28
Concentration (nM)	Trial 1	Trial 2	%Activity = Activity/Activity w/o inhibitor
8000	-0.01266	-0.1537
4000	-0.06696	0.022684
2000	0.304624	0.068253
1000	0.254337	0.195209
500	0.285165	0.375587
250	0.607721	0.867305
125	0.905842	0.859788
62.5	1.0015	0.86115
31.25	0.796353	0.684682
15.625	1.10119	1.10711
7.8125	0.720084	1.10042
3.90625	0.777467	1.16647

## Sheet: Suppl. Fig. 29
Concentration (nM)	Trial 1	Trial 2	Trial 3	Trial 4	%Activity = Activity/Activity w/o inhibitor
1000	-0.0608	0.01189	-0.00533	0.023546
500	0.027316	0.038839	0.017945	0.023934
250	0.007629	0.012038	0.105805	0.086159
125	0.008435	0.01237	0.019206	0.016081
62.5	0.097752	-0.03844	0.103492		<- forgot to add substrate to this well during trial 4
31.25	0.046646	0.083775	0.310773	0.018364
15.625	0.392694	0.407302	0.446176	0.323438
7.8125	0.703712	0.632882	0.598761	0.583479
3.90625	0.968783	0.96875	0.921751	0.882006
1.95312	1.05024	1.11193	0.857002	0.781263
0.976563	1.22838	1.13977	0.983598	0.97334
0.488281	1.13118	1.02747	1.23837	0.770093
